# Supplementary material for: Non-invasive suppression of essential tremor via phase-locked disruption of its temporal coherence
Source: Nat Commun. 2021 Jan 13;12:363. doi: 10.1038/s41467-020-20581-7 (PMC7806740; doi:10.1038/s41467-020-20581-7)
Supplement: Supplementary file 3 — Supplementary Code 1 [file 41467_2020_20581_MOESM3_ESM.zip]

Archive with 2 entries (2 files):
- Supplementary_Code_1/echt.m
- Supplementary_Code_1/echt_readme.txt
