# Supplementary material for: Non-invasive suppression of essential tremor via phase-locked disruption of its temporal coherence
Source: Nat Commun. 2021 Jan 13;12:363. doi: 10.1038/s41467-020-20581-7 (PMC7806740; doi:10.1038/s41467-020-20581-7)
Supplement: Supplementary file 3 — Supplementary Code 1 [file 41467_2020_20581_MOESM3_ESM.zip › Supplementary_Code_1/echt_readme.txt]

Echt.m explanation 
echt.m computes the FFT of the signal using Matlab’s fft.m function (same as in hilbert.m).
It then sets the amplitude of the negative components of the FFT to zero and multiply the amplitudes of the positive components, apart from the zero-frequency component (DC) and Nyquist components, by two (same as in hilbert.m). 
Note, if the signal has an even number of elements n, the frequency components are: n/2-1 negative elements, one DC element, n/2-1 positive elements and one Nyquist element (in order). If the signal has an odd number of elements n, the frequency components are: (n-1)/2 negative elements, one Dc element, (n-1)/2 positive elements (in order). There is no element positive element corresponding to the Nyquist frequency.
In contrast to hilbert.m the code then multiplies the array by a frequency response vector of a causal bandpass filter. The frequency response vector is computed using the Matlab’s freqz function from the filter’s impulse response function, computed by Matlab’s butter.m function, and the user defined low-cutoff frequency, high-cutoff frequency and sampling rate.
The array is arranged, using Matlab’s fftshift function, so that the zero-frequency component is at the center of the array, before the multiplication, and rearranged back so that the zero-frequency component is at the left of the array using Matlab’s ifftshift.m function.
Finally, it computes the IFFT using Matlab’s ifft.m function (same as in hilbert.m).
