# Supplementary material for: Non-invasive suppression of essential tremor via phase-locked disruption of its temporal coherence
Source: Nat Commun. 2021 Jan 13;12:363. doi: 10.1038/s41467-020-20581-7 (PMC7806740; doi:10.1038/s41467-020-20581-7)
Supplement: Supplementary file 4 — Supplementary Code 2 [file 41467_2020_20581_MOESM4_ESM.zip]

Archive with 4 entries (4 files):
- Supplementary_Code_2/BF_Binarize.m
- Supplementary_Code_2/calculate_top2_features_fig6.m
- Supplementary_Code_2/calculate_top4_features_fig5.m
- Supplementary_Code_2/SB_CoarseGrain.m
