# Supplementary material for: Non-invasive suppression of essential tremor via phase-locked disruption of its temporal coherence
Source: Nat Commun. 2021 Jan 13;12:363. doi: 10.1038/s41467-020-20581-7 (PMC7806740; doi:10.1038/s41467-020-20581-7)
Supplement: Supplementary file 4 — Supplementary Code 2 [file 41467_2020_20581_MOESM4_ESM.zip › Supplementary_Code_2/BF_Binarize.m]

function yBin = BF_Binarize(y,binarizeHow)
% BF_Binarize    Converts an input vector into a binarized version

% ------------------------------------------------------------------------------
% Copyright (C) 2018, Ben D. Fulcher <ben.d.fulcher@gmail.com>,
% <http://www.benfulcher.com>
%
% If you use this code for your research, please cite the following two papers:
%
% (1) B.D. Fulcher and N.S. Jones, "hctsa: A Computational Framework for Automated
% Time-Series Phenotyping Using Massive Feature Extraction, Cell Systems 5: 527 (2017).
% DOI: 10.1016/j.cels.2017.10.001
%
% (2) B.D. Fulcher, M.A. Little, N.S. Jones, "Highly comparative time-series
% analysis: the empirical structure of time series and their methods",
% J. Roy. Soc. Interface 10(83) 20130048 (2013).
% DOI: 10.1098/rsif.2013.0048
%
% This function is free software: you can redistribute it and/or modify it under
% the terms of the GNU General Public License as published by the Free Software
% Foundation, either version 3 of the License, or (at your option) any later
% version.
%
% This program is distributed in the hope that it will be useful, but WITHOUT
% ANY WARRANTY; without even the implied warranty of MERCHANTABILITY or FITNESS
% FOR A PARTICULAR PURPOSE. See the GNU General Public License for more
% details.
%
% You should have received a copy of the GNU General Public License along with
% this program. If not, see <http://www.gnu.org/licenses/>.
% ------------------------------------------------------------------------------

%-------------------------------------------------------------------------------
% Check inputs, set defaults:
%-------------------------------------------------------------------------------
if nargin < 2 || isempty(binarizeHow)
    binarizeHow = 'diff';
end

%-------------------------------------------------------------------------------
% function to transform real values to 0 if <=0 and 1 if >0:
%-------------------------------------------------------------------------------

function Y = stepBinary(X)

    Y = zeros(size(X),'like',X);
    Y(X > 0) = 1;
    
end

%-------------------------------------------------------------------------------
% Do the binary transformation:
%-------------------------------------------------------------------------------

switch binarizeHow
    case 'diff'
        % Binary signal: 1 for stepwise increases, 0 for stepwise decreases
        yBin = stepBinary(diff(y));

    case 'mean'
        % Binary signal: 1 for above mean, 0 for below mean
        yBin = stepBinary(y - mean(y));

    case 'median'
        % Binary signal: 1 for above median, 0 for below median
        yBin = stepBinary(y - median(y));

    case 'iqr'
        % Binary signal: 1 if inside interquartile range, 0 otherwise
        iqr = quantile(y,[0.25, 0.75]);
        iniqr = (y > iqr(1) & y <= iqr(2));
        yBin = zeros(length(y),1);
        yBin(iniqr) = 1;

    otherwise
        error('Unknown binary transformation setting ''%s''',binarizeHow)
end

end
