# Supplementary material for: Non-invasive suppression of essential tremor via phase-locked disruption of its temporal coherence
Source: Nat Commun. 2021 Jan 13;12:363. doi: 10.1038/s41467-020-20581-7 (PMC7806740; doi:10.1038/s41467-020-20581-7)
Supplement: Supplementary file 4 — Supplementary Code 2 [file 41467_2020_20581_MOESM4_ESM.zip › Supplementary_Code_2/calculate_top2_features_fig6.m]

function out = calculate_top2_features_fig5(y) 

N = length(y); % time-series length

%%%%%%%%%%%%%%%%%%%%%%%%%%%%%%%%%%%%%%%%%%%%%%%%%%%%%%%%%%%
% Information gain
%%%%%%%%%%%%%%%%%%%%%%%%%%%%%%%%%%%%%%%%%%%%%%%%%%%%%%%%%%%

% 'FC_Surprise_T2_50_3_q_500.median'

coarseGrainMethod = 'quantile';
numGroups = 3;
yth = SB_CoarseGrain(y,coarseGrainMethod,numGroups); % a coarse-grained time series using the numbers 1:numGroups
memory = 50;
numIters=500;

N = length(yth); % will be the same as y, for 'quantile', and 'updown'

rng(0,'twister');
rs = randperm(N-memory) + memory; % Can't do beginning of time series, up to memory
rs = sort(rs(1:min(numIters,end))); % Just use a random sample of numIters points to test

store = zeros(numIters,1); % store probabilities
for i = 1:length(rs)
        memoryData = yth(rs(i)-memory:rs(i)-1);
        % Previous value observed in memory here:
        inmem1 = find(memoryData(2:end-1) == yth(rs(i)-1)); % the 2:end makes the next line ok...?
        inmem2 = find(memoryData(inmem1) == yth(rs(i)-2));
        if isempty(inmem2)
            p = 0;
        else
            p = sum(memoryData(inmem2+2) == yth(rs(i)))/length(inmem2);
        end
        store(i) = p;
end
store(store==0) = 1; % so that we set log(0)==0
store = -log(store); % transform to surprises/information gains
out.median = median(store); % median


%%%%%%%%%%%%%%%%%%%%%%%%%%%%%%%%%%%%%%%%%%%%%%%%%%%%%%%%%%%
% quadratic fit of power spectrum cumulative sum 'SP_Summaries_welch_rect_fpoly2_r2'
%%%%%%%%%%%%%%%%%%%%%%%%%%%%%%%%%%%%%%%%%%%%%%%%%%%%%%%%%%%

psdMeth = 'welch';
windowtype = 'rect';
nf = [];
dologabs = false;

Ny = length(y); % time-series length

window = rectwin(Ny);

Fs = 1; % sampling frequency
N = 2^nextpow2(Ny);
[S, f] = pwelch(y,window,[],N,Fs);
w = 2*pi*f'; % angular frequency
S = S/(2*pi); % adjust so that area remains normalized in angular frequency space

% Ensure both w and S are row vectors:
if size(S,1) > size(S,2)
    S = S';
end
if size(w,1) > size(w,2)
    w = w';
end

N = length(S); % = length(w)
logS = log(S);
dw = w(2) - w(1); % spacing increment in w

csS = cumsum(S);

[c, gof] = fit(w',csS','poly2');
out.fpoly2_r2 = gof.rsquare;


end
