# Supplementary material for: Non-invasive suppression of essential tremor via phase-locked disruption of its temporal coherence
Source: Nat Commun. 2021 Jan 13;12:363. doi: 10.1038/s41467-020-20581-7 (PMC7806740; doi:10.1038/s41467-020-20581-7)
Supplement: Supplementary file 4 — Supplementary Code 2 [file 41467_2020_20581_MOESM4_ESM.zip › Supplementary_Code_2/calculate_top4_features_fig5.m]

function out = calculate_top4_features_fig4(y) 

N = length(y); % time-series length

%%%%%%%%%%%%%%%%%%%%%%%%%%%%%%%%%%%%%%%%%%%%%%%%%%%%%%%%%%%
% normalised non-linear autocorrelation trev function
%%%%%%%%%%%%%%%%%%%%%%%%%%%%%%%%%%%%%%%%%%%%%%%%%%%%%%%%%%%

tau = 3;
yn = y(1:end-tau);
yn1 = y(1+tau:end); % yn, tau steps ahead
out.raw = mean((yn1-yn).^3)/(mean((yn1-yn).^2))^(3/2);

%%%%%%%%%%%%%%%%%%%%%%%%%%%%%%%%%%%%%%%%%%%%%%%%%%%%%%%%%%%
% RMS
%%%%%%%%%%%%%%%%%%%%%%%%%%%%%%%%%%%%%%%%%%%%%%%%%%%%%%%%%%%

out.rms = sqrt(sum(y.^2)/N);

%%%%%%%%%%%%%%%%%%%%%%%%%%%%%%%%%%%%%%%%%%%%%%%%%%%%%%%%%%%
% motif correlation
%%%%%%%%%%%%%%%%%%%%%%%%%%%%%%%%%%%%%%%%%%%%%%%%%%%%%%%%%%%

yBin = BF_Binarize(y,'mean');
r1 = (yBin == 1);
r1 = r1(1:end-1);
r11 = r1 & yBin(2:end) == 1;
r11 = r11(1:end-1);
r111 = r11 & yBin(3:end) == 1;
r111 = r111(1:end-1);
r1111 = r111 & yBin(4:end) == 1;
out.uuuu = mean(r1111);


%%%%%%%%%%%%%%%%%%%%%%%%%%%%%%%%%%%%%%%%%%%%%%%%%%%%%%%%%%%
% predictive memory of signal
%%%%%%%%%%%%%%%%%%%%%%%%%%%%%%%%%%%%%%%%%%%%%%%%%%%%%%%%%%%

coarseGrainMethod = 'updown';
numGroups = 3;
yth = SB_CoarseGrain(y,coarseGrainMethod,numGroups); % a coarse-grained time series using the numbers 1:numGroups
memory = 50;
numIters=500;

N = length(yth); % will be the same as y, for 'quantile', and 'updown'

rng(0,'twister');
rs = randperm(N-memory) + memory; % Can't do beginning of time series, up to memory
rs = sort(rs(1:min(numIters,end))); % Just use a random sample of numIters points to test

store = zeros(numIters,1); % store probabilities
for i = 1:length(rs)
    memoryData = yth(rs(i)-memory:rs(i)-1);
    % Previous value observed in memory here:
    inmem = find(memoryData(1:end-1) == yth(rs(i)-1));
    if isempty(inmem)
        p = 0;
    else
        p = mean(memoryData(inmem+1) == yth(rs(i)));
    end
    store(i) = p;
end
store(store==0) = 1; % so that we set log(0)==0
store = -log(store); % transform to surprises/information gains
out.std = std(store); % standard deviation


end
