# Supplementary material for: Non-invasive suppression of essential tremor via phase-locked disruption of its temporal coherence
Source: Nat Commun. 2021 Jan 13;12:363. doi: 10.1038/s41467-020-20581-7 (PMC7806740; doi:10.1038/s41467-020-20581-7)
Supplement: Supplementary file 7 — Source Data File [file 41467_2020_20581_MOESM7_ESM.xlsx]

## Sheet: Figure  2d
Figure 2d(i)										Figure 2d(ii)
Stimulatoin period: 20s:40s										Left side boxes: Stimulatoin period: 20s:30s
Mean phase (°)										Mean phase (°)
Sbjct #	set phase									Sbjct #	set phase
	0°	60°	120°	180°	240°	300°	No				0°	60°	120°	180°	240°	300°	No
1	358.414	68.5336	129.438	192.482	248.048	309.071	293.983			1	357.075	66.0883	129.399	193.421	247.687	305.588	32.6626
2	357.184	55.6857	120.071	191.723	244.185	288.651	149.53			2	356.671	61.9641	120.503	187.627	240.837	295.077	157.785
3	341.664	49.9044	103.902	162.728	238.82	298.331	41.8352			3	338.851	48.8268	103.518	162.341	237.052	295.927	32.1516
4	345.502	49.8217	113.8	176.157	234.959	281.771	29.3616			4	346.723	51.0834	113.845	178.267	233.832	283.487	11.394
5	350.871	63.8751	103.544	167.426	230.577	300.059	233.373			5	352.239	64.6231	106.064	165.999	229.51	297.48	256.997
6	7.45422	74.302	122.496	171.896	240.106	299.044	106.464			6	7.89082	76.1956	124.664	172.314	241.377	297.016	274.955
7	342.918	47.5778	99.4162	160.39	224.317	283.205	356.269			7	342.566	47.8187	99.8785	160.359	224.605	283.541	286.055
8	8.36969	58.7047	130.722	183.589	244.607	302.773	33.4837			8	11.39	58.586	127.898	185.903	244.429	303.951	63.26
9	340.054	45.1912	115.475	166.562	240.509	281.584	69.5482			9	341.382	47.1863	116.205	165.82	242.125	280.822	122.38
10	355.007	62.1122	100.005	169.51	238.555	290.139	248.914			10	355.25	62.3508	99.4412	169.641	239.116	289.961	216.088
11	16.9365	67.6648	131.899	209.116	242.445	316.306	109.784			11	19.1248	64.0384	134.277	209.116	242.454	318.183	300.927
										Right side boxes: Stimulatoin period: 30s:40s
										Mean phase (°)
										Sbjct #	set phase
											0°	60°	120°	180°	240°	300°	No
										1	0.321483	69.8384	129.165	191.02	247.306	311.199	28.816
										2	355.513	56.0981	119.256	194.352	247.026	288.691	20.729
										3	346.536	50.2137	104.223	164.957	239.73	300.55	190.979
										4	347.126	48.6019	113.306	174.541	235.897	280.331	32.3273
										5	349.802	64.146	101.316	168.147	230.925	303.712	294.416
										6	6.9498	72.717	121.032	173.202	239.865	303.257	131.619
										7	342.506	47.0941	99.1321	160.552	224.231	282.529	119.352
										8	6.91268	57.6954	134.499	182.029	244.051	300.756	199.922
										9	338.779	41.819	116.069	168.114	238.124	291.348	29.171
										10	355.043	60.8163	99.2227	169.597	237.894	290.164	121.665
										11	15.8943	67.9858	129.766	209.395	241.245	313.883	346.454

## Sheet: Figure 2e
Figure 2e(i)											Figure 2e(ii)
Stimulatoin period: 20s:40s											Left side bars: Stimulatoin period: 20s:30s
Phase Resultant (0-1)											Phase Resultant (0-1)
Sbjct #	set phase										Sbjct #	set phase
	0°	60°	120°	180°	240°	300°	No	Sham				0°	60°	120°	180°	240°	300°	No	Sham
1	0.988144	0.991605	0.990438	0.984159	0.983985	0.989817	0.178164	0.143209			1	0.989958	0.989108	0.99325	0.992345	0.986245	0.992424	0.23004	0.170142
2	0.97872	0.964301	0.954667	0.959304	0.959262	0.946934	0.222196	0.160505			2	0.980823	0.96743	0.948395	0.954894	0.970443	0.962387	0.470695	0.240418
3	0.956473	0.98585	0.989081	0.98687	0.978208	0.984369	0.108129	0.282435			3	0.945331	0.985283	0.984527	0.991969	0.980683	0.986804	0.250914	0.370415
4	0.980212	0.984131	0.972821	0.977232	0.988545	0.985315	0.208209	0.176976			4	0.982297	0.983172	0.966733	0.982039	0.989399	0.985234	0.222187	0.282249
5	0.986863	0.983804	0.971116	0.987336	0.981586	0.991357	0.279332	0.117894			5	0.987378	0.985392	0.962023	0.985225	0.981746	0.997131	0.300754	0.172293
6	0.983722	0.968604	0.978165	0.974917	0.984302	0.979191	0.162827	0.185746			6	0.985025	0.973875	0.977225	0.96415	0.983952	0.989166	0.254364	0.279412
7	0.998173	0.999004	0.998806	0.998662	0.998608	0.998658	0.124665	0.0547849			7	0.998087	0.999314	0.999283	0.998262	0.998536	0.999083	0.190986	0.111498
8	0.977187	0.987102	0.978917	0.990764	0.989495	0.984275	0.235699	0.112761			8	0.97891	0.99139	0.979029	0.992526	0.99079	0.986695	0.332988	0.188618
9	0.976998	0.986733	0.984222	0.992154	0.991943	0.974561	0.332643	0.215429			9	0.981627	0.987581	0.984883	0.992368	0.993604	0.971804	0.353387	0.253161
10	0.998708	0.999288	0.998334	0.999493	0.999372	0.99953	0.101732	0.264711			10	0.999085	0.99945	0.998932	0.999588	0.999455	0.999527	0.0898813	0.180734
11	0.975903	0.966726	0.973003	0.984113	0.982138	0.967704	0.175685	0.137558			11	0.982517	0.953543	0.979603	0.995191	0.984692	0.972235	0.292039	0.277526
											Right side bars: Stimulatoin period: 30s:40s
											Phase Resultant (0-1)
											Sbjct #	set phase
												0°	60°	120°	180°	240°	300°	No	Sham
											1	0.987684	0.995547	0.988088	0.978879	0.991882	0.993694	0.350143	0.213161
											2	0.981897	0.983579	0.969498	0.966482	0.951167	0.950952	0.292378	0.289678
											3	0.970716	0.987706	0.993678	0.983267	0.976716	0.984086	0.312339	0.440093
											4	0.982481	0.987069	0.980264	0.973157	0.990203	0.98674	0.311999	0.483036
											5	0.988932	0.982555	0.989441	0.989846	0.983411	0.989126	0.294275	0.201056
											6	0.983502	0.966179	0.981043	0.986557	0.987573	0.975211	0.189412	0.241661
											7	0.998349	0.999401	0.998516	0.999284	0.99889	0.998652	0.130773	0.0841455
											8	0.978418	0.986275	0.980895	0.990394	0.990025	0.983902	0.344634	0.191093
											9	0.97434	0.986811	0.989258	0.992667	0.993553	0.984273	0.408312	0.252266
											10	0.998708	0.999369	0.998371	0.999432	0.999541	0.999555	0.172102	0.374906
											11	0.971503	0.983327	0.971663	0.974341	0.982972	0.969529	0.20032	0.170901

## Sheet: Figure 3d
	Amplitude change (z-scores)
	1st stimulation half		2nd stimulation half		Post stimulation
	Decreasing	Increasing	Decreasing	Increasing	Decreasing	Increasing
	-0.865005	0.487435	-0.477155	1.99535	-0.537101	0.682351
	-0.808712	1.12391	-2.73282	0.830592	-0.648532	0.623343
	-0.792668	0.342778	-0.883077		-1.83417	1.96283
	-1.30084		-0.973475		-0.447336
	-1.20046				-3.11487

## Sheet: Figure 3h
	Amplitude change (z-scores)
	1st stimulation half		2nd stimulation half		Post stimulation
	Decreasing	Increasing	Decreasing	Increasing	Decreasing	Increasing
	-2.13226	0.903185	-2.02099	0.713389	-2.72048	1.08819
	-3.99247	1.04954	-2.05841	1.09771	-1.35547	1.25754
	-1.76195	1.69101	-4.14678	1.05519	-2.822	1.6906
	-1.30257	0.619127	-0.679869	0.845732	-0.508475
	-1.22062	1.07671	-2.01975		-2.24712
			-2.11121		-0.680568
			-1.30458		-1.86624
			-0.597453		-0.77948
			-1.15031		-2.21887
					-2.91653

## Sheet: Figure 4a
	Amplitude change (z-scores)
	Sbjct #	set phase
		0°	60°	120°	180°	240°	300°
	1	-2.02099	0.149573	0.0864855	-0.723485	0.930583	-0.682212
	2	-1.02276	-0.313319	-1.18241	-2.98071	-1.32257	-3.78358
	3	-4.14678	0.711379	0.96607	0.3093	0.244427	-0.000518642
	4	-0.722057	-0.63768	0.797291	0.629487	0.224186	0.0634712
	5	0.86477	1.4091	0.821876	1.15911	1.23367	0.782931
	6	-0.505961	-0.880214	-4.67306	0.342712	-0.48273	-0.267158
	7	-0.142307	0.985083	-2.11121	-0.070638	1.05519	0.360939
	8	-0.504511	-1.17536	0.0394325	-1.15995	-1.57841	-0.795598
	9	-0.21159	-0.597453	-0.402747	-0.100518	0.0430482	0.343713
	10	-0.191241	-0.902997	0.0805825	-1.33738	-1.39761	0.845732
	11	-0.871938	-0.257787	-0.33249	1.25188	0.124655	-1.06381

## Sheet: Figure 4c
	Amplitude change (z-scores)
	Sbjct #	set phase (centered)
		-120°	-60°	0°	60°	120°	180°
	1	0.930583	-0.682212	-2.02099	0.149573	0.0864855	-0.723485
	2	-0.313319	-1.18241	-2.98071	-1.32257	-3.78358	-1.02276
	3	0.244427	-0.000518642	-4.14678	0.711379	0.96607	0.3093
	4	0.0634712	-0.722057	-0.63768	0.797291	0.629487	0.224186
	5	1.23367	0.782931	0.86477	1.4091	0.821876	1.15911
	6	-0.48273	-0.267158	-0.505961	-0.880214	-4.67306	0.342712
	7	-0.142307	0.985083	-2.11121	-0.070638	1.05519	0.360939
	8	-1.17536	0.0394325	-1.15995	-1.57841	-0.795598	-0.504511
	9	0.343713	-0.21159	-0.597453	-0.402747	-0.100518	0.0430482
	10	0.0805825	-1.33738	-1.39761	0.845732	-0.191241	-0.902997
	11	1.25188	0.124655	-1.06381	-0.871938	-0.257787	-0.33249

## Sheet: Figure 4g
	Amplitude change (z-scores)
	1st stimulation half		2nd stimulation half		Post stimulation
	Original	Repeated	Original	Repeated	Original	Repeated
	-2.13226	-3.76045	-2.05841	-2.08074	-1.35547	-1.4562
	-1.76195	-0.820302	-2.01975	-4.41696	-2.24712	-3.15389
	-1.20372	-1.40113	-2.02099	-0.391045	-2.72048	-1.47094
	-3.99247	-0.806344	-0.597453	-1.37513	-2.91653	-0.737475
			-4.14678	-1.37513	-0.774498	-0.638342
				-0.88391	-2.822

## Sheet: Figure 4h
	Original experiment (Light blue)								Repeated experiment (Dark blue)
	Amplitude change (z-scores)								Amplitude change (z-scores)
	Sbjct #	set phase							Sbjct #	set phase
		0°	60°	120°	180°	240°	300°			0°	60°	120°	180°	240°	300°
	1	0.930583	-0.682212	-2.02099	0.149573	0.0864855	-0.723485		1	-0.13301	-1.45579	-2.03639	-2.58482	-2.24594	-0.780502
	2	-0.313319	-1.18241	-2.98071	-1.32257	-3.78358	-1.02276		2	-3.06698	1.54519	-2.02862	-3.56249	-2.0873	-6.62141
	3	0.244427	-0.000518642	-4.14678	0.711379	0.96607	0.3093		3	0.455952	-0.391045	0.482994	0.343452	-0.412997	0.0134762
	4	0.0634712	-0.722057	-0.63768	0.797291	0.629487	0.224186		4	0.631297	-1.37513	-1.16589	0.74602	-0.431225	1.54897
	5	1.23367	0.782931	0.86477	1.4091	0.821876	1.15911		5	0.314628	0.298778	0.219215	-0.151119	0.557694	0.656958
	6	-0.48273	-0.267158	-0.505961	-0.880214	-4.67306	0.342712		6	-0.218603	-0.304459	-1.09813	-0.669688	-0.672231	-0.316435

## Sheet: Figure 5d
	Normalized feature magnitude
	Feature i		Feature ii		Feature iii		Feature iv
	responder	non responder	responder	non responder	responder	non responder	responder	non responder
	0.526901	0.599471	0.00711778	0.376579	0.442077	0.732596	0.0264533	0.635685
	0.530074	0.339893	0.133998	0.648032	0.458685	0.756522	0.0907248	0.863154
	0.603472	0.304115	0.0211959	0.832575	0.46076	0.868167	0	0.825971
	0.924481	0.154484	0.387289	0.732424	0.497007	0.735853	0.917143	0.900613
	0.598834	0.130907	0.878993	0.745758	0.503196	0.733412	0.942003	0.861539
	0.913577	0.370264	0.819792	0.6711	0.256131	0.72767	0.896308	0.707621
	0.526706	0.286233	0.027177	0.491462	0.435851	0.682224	0.0801995	0.736409
	0.555462	0.175324	0.106902	0.859503	0.451419	0.819092	0.0819164	0.892097
	0.563634	0.545539	0.0361438	0.410357	0.428592	0.551202	0.0327489	0.507583
	0.552435	0.549177	0.0433401	0.665501	0.423411	0.940059	0.0581975	0.904343
	0.540484	0.467922	0.0153593	0.271322	0.444153	0.238621	0.183167	0.344145
	0.529378	0.29281	0.0252401	0.85132	0.407895	0.801468	0.0247515	0.876984
	0.961805	0.375539	0.620637	0.542204	0.611581	0.788008	0.878595	0.789566
	0.502327	0.242062	0	0.493268	0.377052	0.509373	0.24743	0.707403
	0.544601	0.349626	0.0783049	0.670957	0.493909	0.791598	0.128208	0.819767
	0.533674	0.101208	0.00571621	0.635486	0.470098	0.638283	0.214786	0.915564
	0.754238	0.604853	0.817907	0.463923	0.472171	0.566289	0.905586	0.436636
	0.569702	0.35049	0.0277962	0.714715	0.41513	0.793024	0.0854609	0.840918
	0.571058	0.229166	0.0078421	0.596442	0.446228	0.595032	0.0660932	0.725047
	0.513078	0.271369	0.110763	0.734047	0.510402	0.72767	0.0752665	0.892406
	0.97393	0.43431	0.859316	0.586978	0.537007	0.771811	0.910054	0.706871
	0.576941	0.479647	0.00518194	0.561941	0.420304	0.607708	0.13026	0.644046
	0.51415	0.254225	0.00835051	0.817579	0.392435	0.835172	0.0354874	0.872483
	0.539738	0.175682	0.0129318	0.810007	0.441039	0.730139	0.116865	0.918803
	0.49904	0.302452	0.116103	0.628142	0.463873	0.804929	0.0571448	0.930581
	0.49602	0.323676	0.0789649	0.530652	0.445191	0.769552	0.011677	0.811391
	0.584427	0.541448	0.0120179	0.47078	0.435851	0.717683	0.133622	0.787274
	0.870178	0.23581	0.540399	0.871316	0.473208	0.758849	0.879231	0.888891
	0.54315	0.36658	0.168827	0.335305	0.128032	0.420304	0.250075	0.393824
	0.540427	0.650299	0.607633	0.737229	0.461798	0.437926	0.539109	0.8672
	0.591112	0.872852	0.36864	0.889876	0.370924	0.666037	0.39529	0.81442
	0.373172	0.297962	0.39256	0.74674	0.428592	0.47839	0.488397	0.646724
	0.40872	0.173766	0.625972	0.801387	0.537007	0.678658	0.560475	0.840715
	0.52254	0.952947	0.334724	0.880618	0.274957	0.566289	0.34707	0.84159
	0.576476	0.277547	0.383888	0.419613	0.261737	0.265495	0.515222	0.499644
	0.557135	0.228244	0.225959	0.595337	0.076566	0.534971	0.31689	0.873798
	0.655618	0.510987	0.199351	0.802789	0.0626969	0.672375	0.321424	0.822892
	0.654151	0.683686	0.494886	0.88103	0.442077	0.730959	0.463251	0.889732
	0.509776	0.538385	0.46282	0.695352	0.359734	0.561275	0.429216	0.876337
	0.502123	0.0591708	0.262106	0.688411	0.285474	0.685771	0.345577	0.777656
	0.538385	0.598249	0.339112	0.912608	0.163747	0.730139	0.322997	0.743408
	0.483066	0.447813	0.48237	0.683499	0.449343	0.522716	0.395081	0.547325
	0.585638	0.508474	0.368453	0.668317	0.215299	0.664216	0.32522	0.634591
	0.468596	0.57707	0.39248	0.709315	0.289326	0.446228	0.378912	0.854593
	0.556629	0.582793	0.510917	0.766677	0.315673	0.562279	0.552655	0.766855
	0.701834	0.815066	0.200613	0.959555	0.190216	0.721032	0.315012	0.764812
	0.638991	0.520058	0.455439	0.790125	0.36278	0.679552	0.494761	0.802419
	0.499173	0.29915	0.381643	0.565745	0.339554	0.515539	0.46922	0.692291
	0.508072	0.167251	0.36814	0.808672	0.272109	0.772562	0.329898	0.794956
	0.375737	0.216365	0.508632	0.702345	0.445191	0.618324	0.37919	0.772452
	0.579279	0.328821	0.542957	0.717366	0.508345	0.646707	0.519227	0.794995
	0.502967	0.882731	0.521086	0.962101	0.400672	0.653202	0.425956	0.784421
	0.557295	0.0238079	0.313997	0.618851	0.290291	0.701502	0.363545	0.588195
	0.496914	0.517025	0.220773	0.158902	0.191064	0.162941	0.317242	0.329434
	0.540462	0.267315	0.144911	0.469671	0.0890702	0.393464	0.282918	0.573225
	0.750522	0.491107	0.261421	0.0899827	0.159729	0.0992883	0.354788	0.2832
	0.622479	0.606476	0.460316	0.924483	0.352645	0.769552	0.429062	0.829035
	0.548853	0.222104	0.219819	0.450828	0.131778	0.46906	0.325038	0.903926
	0.685041	9.91365e-07	0.400064	0.807092	0.477354	0.757299	0.446107	0.782731
	0.515181	0.00369497	0.142924	0.594124	0.0857321	0.284514	0.281459	0.845174
	0.624694	0.213448	0.373207	0.564034	0.327564	0.58815	0.362497	0.85112
	0.513759	3.52928e-06	0.251143	0.791289	0.174343	0.821066	0.346555	0.785375
	0.757727	1.484e-06	0.381761	0.819109	0.367867	0.616401	0.390053	0.674833
	0.481812	4.25911e-07	0.215445	0.91507	0.0596354	0.599924	0.306953	0.730126
	0.551128	0.120571	0.178717	0.467196	0.0992883	0.197034	0.279367	0.940378
	0.531558	0.305405	0.38394	0.860653	0.273057	0.795861	0.353485	0.907887
	0.464058	0.00124682	0.244764	0.891961	0.281637	0.610614	0.318325	0.858692
	0.485503	0.000183347	0.339232	0.946881	0.225968	1	0.314099	0.876534
	0.552501	0.00302963	0.115887	0.780788	0.0385699	0.655048	0.280231	0.893032
	0.540275	0.289973	0.100816	0.924204	0.048305	0.826271	0.30122	0.835298
	0.534248	0.000174219	0.320208	0.903702	0.184315	0.862011	0.323338	0.799378
	0.628959	0.0749538	0.444479	0.647555	0.368885	0.654125	0.454238	0.850794
	0.620944	0.173497	0.328189	0.63593	0.274957	0.343572	0.376285	0.929871
	0.628305	0.0435521	0.27003	0.775338	0.0870632	0.710074	0.291748	0.857125
	0.531475	5.51139e-06	0.336947	1	0.240446	0.954424	0.335113	0.834671
	0.568806	0	0.257033	0.992857	0.191064	0.911078	0.334688	0.679298
	0.467291	0.666954	0.325541	0.0906077	0.208279	0.213537	0.366394	0.953539
	0.631532	0.137895	0.489039	0.588417	0.387298	0.62883	0.477339	0.83427
	0.638527	0.97397	0.221266	0.497947	0.158132	0.33155	0.308684	0.894952
	0.58462	0.0853621	0.267969	0.805517	0.183477	0.69281	0.363444	0.886721
	0.540407	0.283164	0.299046	0.807583	0.221503	0.814437	0.380384	0.853727
	0.676404	0.00254569	0.734526	0.749895	0.438964	0.782194	0.973239	0.823382
	0.588202	0.00739566	0.197018	0.797541	0.15337	0.678658	0.330639	0.827402
	0.570686	0.0991483	0.160343	0.452055	0.0228241	0.663304	0.316062	0.854448
	0.569375	0.427094	0.107718	0.522398	0.0651702	0.647638	0.28748	0.908869
	0.564497	0.40829	0.645368	0.367521	0.711773	0.455571	0.760404	0.649815
	0.59273	0.0398307	0.213358	0.613644	0.149438	0.6411	0.312638	0.956955
	0.617963	0.0264811	0.212337	0.680029	0.0917651	0.624068	0.286997	0.931986
	0.592363	0.109883	0.161789	0.574209	0.0708135	0.410994	0.310331	0.950946
	0.46132	0.0316143	0.294778	0.737737	0.275909	0.749468	0.334895	0.966956
	0.871047	0.0714804	0.666007	0.833814	0.419269	0.726845	1	0.969895
	0.727918	0.252703	0.929462	0.791427	0.72767	0.516565	0.794726	0.89886
	0.562599	0.108862	0.24233	0.611242	0.184315	0	0.31756	0.914093
	0.604719	0.565243	0.116298	0.802683	0.0408266	0.793024	0.318168	0.878497
	0.582862	0.239223	0.158725	0.637591	0.126544	0.634513	0.313838	0.868523
	0.445209	0.210873	0.831071	0.608864	0.639223	0.41513	0.883343	0.848341
	0.783626	0.027125	0.70374	0.726195	0.738283	0.229561	0.706553	0.959394
	0.689405	0.0907262	0.909928	0.688216	0.666946	0.67057	0.832367	0.949621
	0.671975	0.0287625	0.195728	0.877726	0.205666	0.671473	0.355784	0.954727
	0.604173	0.0366154	0.106261	0.626303	0.0454025	0.599924	0.292584	0.985768
	0.633188	0.0309351	0.186765	0.444122	0.0778592	0.721866	0.323095	0.870767
	0.519686	0.209	0.272828	0.601563	0.2552	0.399642	0.343669	0.970148
	0.59357	0.0323961	0.258407	0.641087	0.249636	0.339554	0.344348	0.937952
	0.539074	0.0619079	0.139491	0.926828	0.0530174	0.735041	0.292746	0.95971
	0.550996	0.119022	0.157261	0.786787	0.125801	0.582222	0.315947	0.86204
	0.228953	0.209187	0.16455	0.473202	0.498039	0.583212	0.888889	0.939572
	0.766196	0.0491091	0.444848	0.795405	0.631676	0.7534	0.919846	0.92858
	0.00336642	0.0617095	0.405425	0.340631	0.746298	0.458685	0.885583	0.979215
	0.334419	0.0554573	0.465878	0.753011	0.446228	0.70666	0.909347	0.963177
	0.672129	0.0350167	0.542035	0.858023	0.722699	0.828841	0.907765	0.93242
	0.0303336	0.0643095	0.585022	0.802752	0.919374	0.526808	0.864915	0.937539
	0.357606	0.0958327	0.555656	0.693561	0.923162	0.247789	0.804477	0.903462
	0.220918		0.399536		0.819751		0.930897
	0.83181		0.310367		0.674176		0.910633
	0.529519		0.455044		0.750257		0.850439
	0.521176		0.412233		0.577262		0.932027
	1		0.491654		0.849225		0.901863
	0.486913		0.452605		0.962408		0.834024
	0.251055		0.180922		0.481497		0.89364
	0.560293		0.549749		0.863705		0.898948
	0.011273		0.568205		0.782194		0.839081
	0.00322441		0.545566		0.707515		0.954179
	0.571093		0.44749		0.655969		0.571538
	0.408357		0.535548		0.76728		0.918885
	0.0121545		0.675871		0.963328		0.900938
	0.254468		0.408556		0.666037		0.875213
	0.314197		0.365437		0.678658		0.894205
	0.0792375		0.366624		0.666037		0.874689
	0.444419		0.59124		0.887234		0.899271
	0.443667		0.562992		0.575273		0.927056
	0.455766		0.564929		0.777036		0.919491
	0.156458		0.600477		0.815774		0.893031
	0.00170415		0.918508		0.877375		0.91807
	0.523173		0.447336		0.385246		0.487265
	0.469864		0.452805		0.342566		0.598143
	0.43462		0.489226		0.417199		0.592633
	0.403482		0.545406		0.273057		0.492568
	0.835468		0.482034		0.29707		0.452835
	0.462879		0.615406		0.637342		0.781594
	0.610088		0.562426		0.438964		0.672232
	0.295693		0.632913		0.402735		0.584067
	0.562438		0.583522		0.368885		0.45688
	0.468271		0.605982		0.361764		0.619654
	0.41825		0.594347		0.373986		0.548333
	0.543491		0.554194		0.484603		0.689467
	0.457058		0.684871		0.380122		0.631227
	0.489557		0.535076		0.333548		0.625127
	0.745968		0.59158		0.445191		0.728604
	0.54763		0.601213		0.499071		0.715765
	0.341933		0.615157		0.552212		0.928419
	0.383563		0.496905		0.462836		0.577546
	0.493711		0.655892		0.513485		0.839339
	0.480104		0.449425		0.412028		0.622342
	0.471974		0.392389		0.272109		0.496508
	0.446897		0.49475		0.484603		0.678421
	0.433005		0.526593		0.455571		0.695891
	0.542976		0.446332		0.330553		0.525801
	0.464932		0.532408		0.428592		0.622735
	0.450062		0.525526		0.311733		0.511556
	0.292769		0.611141		0.521692		0.893299
	0.567728		0.51582		0.379098		0.54959
	0.299227		0.45053		0.395522		0.391132
	0.801309		0.479557		0.207407		0.422361
	0.837241		0.629639		0.151006		0.495375
	0.632157		0.463846		0.406862		0.364649
	0.775041		0.68679		0.144763		0.424126
	0.641017		0.546468		0.499071		0.54375
	0.614673		0.483008		0.163747		0.290852
	0.488323		0.437021		0.287398		0.30414
	0.823965		0.581909		0.102065		0.404336
	0.642627		0.358563		0.16861		0.289091
	0.777455		0.486185		0.155745		0.42976
	0.523007		0.386558		0.217066		0.31599
	0.807182		0.48042		0.16053		0.470988
	0.596993		0.628407		0.0759214		0.421032
	0.616529		0.629714		0.0572103		0.248985
	0.509446		0.379142		0.25427		0.295658
	0.737383		0.438577		0.29707		0.284745
	0.729926		0.480071		0.222394		0.401852
	0.813556		0.607808		0.036334		0.53456
	0.697763		0.423056		0.426519		0.614087
	0.343408		0.458411		0.112671		0.58591
	0.592833		0.286914		0.0536124		0.267626
	0.775782		0.517835		0.299988		0.356954
	0.81524		0.548743		0.298042		0.490003
	0.3726		0.276049		0.16053		0.290034
	0.729533		0.630625		0.264554		0.328924
	0.614691		0.377993		0.385246		0.517991
	0.804277		0.46045		0.327564		0.386222

## Sheet: Figure 6f
	Normalized feature magnitude
	Feature i		Feature ii
	stimulation	baseline	stimulation	baseline
	0	0	0.00957085	0.0116517
	0	0	0.114783	0.123813
	0	0	0.000895335	1.81743e-06
	0	0	0.0101783	0.0180059
	0	0.816828	0.164609	0.885139
	0	0	0	0.0032598
	0	0.999697	0.730479	0.997676
	0	0.76083	0.328791	0.764597
	0	0.982495	0.427025	0.89588
	0	1	0.425557	0.97684
	0	0.986181	0.297601	0.934485
	0	0.562682	0.341966	0.609821
	0	0.376439	0.288958	0.517808
	0	0.976406	0.326586	0.843557
	0	0.968348	0.379951	0.793746
	0	0	0.328719	0.796452
	0	0	0.283471	0.70998
	0	0.983988	0.28504	0.678384
	0	0.997899	0.562443	0.894748
	0	0.961789	0.282378	0.86025
	0	0.972707	0.408431	0.813213
	0	0.999723	0.424213	0.925181
	0	0	0.267941	0.472098
	0	0.988138	0.584215	0.873626
	0	0.993906	0.163995	0.849025
	0	0.610319	0.183872	0.582175
	0.147965	0.289591	0.382662	0.547382
	0	0	0.0865569	0.579737
	0	0	0.0560023	0.551261
	0	0	0.0237099	0.079206
	0	0	0.0447781	0.110291
	0.313352	0.280493	0.799745	0.979092
	0	0	0.0926574	0.136062
	0	0.734228	0.714605	0.440939
	0	0	0.308465	0.497708
	0	0.996421	0.350756	0.818325
	0	0	0.35852	0.491267
	0	0.89153	0.247634	0.475372
	0	0.794371	0.391631	0.423246
	0	0.999503	0.354656	0.895809
	0	0.744731	0.333702	0.629089
	0	0.955843	0.322681	0.573251
	0	0.945281	0.420357	0.668989
	0	0.380422	0.355651	0.473338
	0	0.927541	0.410332	0.553072
	0	0.721456	0.229697	0.419443
	0	0	0.313019	0.337189
	0	0	0.248804	0.272228
	0	0	0.0868972	0.235873
	0	0	0.154631	0.464741
	0	0	0.136096	0.281449
	0	0	0.0502265	0.211554
	0	0	0.0919024	0.199645
	0	0.999697	0.173106	1
	0	0	0.150339	0.362495
	0	0.565313	0.0903568	0.7485
	0	0.954745	0.115579	0.272506
	0	0.998872	0.128037	0.97237

[truncated: 3 more sheets: Figure 6g(i), Figure 6g(ii), Figure 6g(iii)]
